# Supplementary material for: A revision of the genus Ufeus Grote with the description of a new species from Arizona (Lepidoptera, Noctuidae, Noctuinae, Xylenini, Ufeina)
Source: Zookeys. 2013 Feb 6;(264):193–207. doi: 10.3897/zookeys.264.3526 (PMC3668379; doi:10.3897/zookeys.264.3526)
Supplement: XML Treatment for Ufeus [file zookeys.264.3526-treatment1.xml]

<!DOCTYPE tp:taxon-treatment
  PUBLIC "-//TaxonX//DTD Taxonomic Treatment Publishing DTD v0 20100105//EN" "tax-treatment-NSO.dtd">
<tp:taxon-treatment xmlns:tp="http://www.plazi.org/taxpub"><tp:treatment-meta><mixed-citation publication-type="journal"><person-group><name><surname>Lafontaine</surname><given-names>J. Donald</given-names></name><name><surname>Walsh</surname><given-names>J. Bruce</given-names></name></person-group><article-title>A revision of the genus 
                    <italic>Ufeus</italic> Grote with the description of a new species from Arizona (Lepidoptera, Noctuidae, Noctuinae, Xylenini, Ufeina)
                </article-title><source>Zookeys</source><day>6</day><month>2</month><year>2013</year><volume>2013</volume><issue>264</issue><fpage>193</fpage><lpage>207</lpage><pub-id pub-id-type="doi">10.3897/zookeys.264.3526</pub-id></mixed-citation></tp:treatment-meta><tp:nomenclature><tp:taxon-name>
                            <tp:taxon-name-part taxon-name-part-type="genus">Ufeus</tp:taxon-name-part>
                        <object-id xmlns:xlink="http://www.w3.org/1999/xlink" xlink:type="simple">http://species-id.net/wiki/Ufeus</object-id>
								</tp:taxon-name><tp:taxon-authority>Grote, 1873</tp:taxon-authority></tp:nomenclature><tp:treatment-sec sec-type="Type species"><title>Type species.</title><p><italic><tp:taxon-name>Ufeus satyricus</tp:taxon-name></italic> Grote, 1873, by original designation.
                        </p><!--PageBreak--></tp:treatment-sec><tp:treatment-sec sec-type="Diagnosis"><title>Diagnosis.</title><p><bold>Adults.</bold> Males typically smaller and paler than females (forewing length 15–20 mm, males, 17–23 mm, females). Vestiture of palpi, head, and thorax of long hair-like scales, without evident tufting. <italic>Head</italic> <bold>–</bold> Male antenna constricted between segments with long setae tending to form a tuft on each side of each segment (<italic><tp:taxon-name>Ufeus satyricus</tp:taxon-name></italic>) or filiform or very slightly constricted with setae minute in <italic><tp:taxon-name>Ufeus faunus</tp:taxon-name></italic> Strecker, <italic><tp:taxon-name>Ufeus felsensteini</tp:taxon-name></italic>, sp. n., <italic><tp:taxon-name>Ufeus hulstii</tp:taxon-name></italic> Smith, and <italic><tp:taxon-name>Ufeus plicatus</tp:taxon-name></italic> Grote. Female antenna filiform, minutely setose ventrally. Eye slightly reduced, smooth, without surface hair. Labial palpus porrect, apical segment usually about ½ as long as second segment. <italic>Thorax</italic> <bold>–</bold> <italic>Wings</italic>: Forewing ground color typically gray brown to reddish brown; pattern reduced to small elongated remnants of reniform and orbicular spots, faint dentate postmedial line, and darker shading and wedge-shaped spots in terminal area; an elongated black streak through position of reniform and orbicular spots in most species, especially in females. Hindwing translucent white to dark fuscous, a darker discal spot in most species; a dark postmedial line in <italic><tp:taxon-name>Ufeus satyricus</tp:taxon-name></italic>. <italic>Legs</italic>:a few sclerotized spiniform setae on middle and hind tibiae proximal to apical spurs in most specimens; spurs relatively short with longer spur in each pair about as long as width of tibia. Basitarsus with three ventral rows of spiniform setae, increased to a fourth row near apex; central row of setae tending to duplicate into two or three irregular rows on tarsal segments 2–5. <italic>Abdomen</italic> <bold>–</bold> Base of abdomen without basal abdominal brushes; abdomen clothed with long hair-like setae overlaying flat broad setae underneath; abdomen dorso-ventrally flattened, especially in females. <bold>Male genitalia –</bold> Uncus typically expanded preapically with apex flattened, tapered, heavily sclerotized, and forked (apex rounded in <italic><tp:taxon-name>Ufeus satyricus</tp:taxon-name></italic>). Tegumen variable, from about as wide as vinculum in <italic><tp:taxon-name>Ufeus satyricus</tp:taxon-name></italic> but much broader than vinculum in <italic><tp:taxon-name>Ufeus felsensteini</tp:taxon-name></italic>. Valve with sacculus usually slightly more than ½ length of valve; valve slightly constricted beyond sacculus, broadly rounded at apex; without corona or digitus; clasper in <italic><tp:taxon-name>Ufeus satyricus</tp:taxon-name></italic> arising on ventral margin of valve at apex of sacculus, gradually widening in oblique angle across valve, then forming a flattened twisted arm above dorsal margin of valve curving posteriorly almost to valve apex; clasper in other four species in middle of valve beyond sacculus with base forked extended to ventral margin of valve and dorsal margin of sacculus; distal to base clasper slightly tapered, but expanded and spatulate apically. Aedeagus about 10 × as long as wide in <italic><tp:taxon-name>Ufeus satyricus</tp:taxon-name></italic> and vesica a slender curving tube about ½ as long as aedeagus; in other species aedeagus 4–6 × as long as wide and vesica about as long as aedeagus and with 1–3 fields of spine-like cornuti on short diverticula. <bold>Female genitalia –</bold> Corpus bursae thin and membranous, rounded or oval, without obvious signa, except in <italic><tp:taxon-name>Ufeus plicatus</tp:taxon-name></italic> and <italic><tp:taxon-name>Ufeus hulstii</tp:taxon-name></italic>; posterior part of corpus bursae tapered directly into ductus bursae (<italic><tp:taxon-name>Ufeus satyricus</tp:taxon-name></italic>), or covered with striated sclerotized bands (other species), giving rise to appendix bursae in three species. Ductus bursae heavily sclerotized, even in width throughout (<italic><tp:taxon-name>Ufeus satyricus</tp:taxon-name></italic>), or expanded into broad posterior pouch (other four species). Anterior apohyses about as long as abdominal segment eight and ½ × as long as posterior apophyses (<italic><tp:taxon-name>Ufeus satyricus</tp:taxon-name></italic>), or ovipositor telescopic with anterior apohyses about 3 × as long as abdominal segment eight and ½ × as long as posterior apophyses. Anal papillae rounded, lightly sclerotized, covered with long hair-like setae.
                        </p><!--PageBreak--></tp:treatment-sec><tp:treatment-sec sec-type="Larva and habits"><title>Larva and habits.</title><p>The larva is characterized by the large number of crochets (&gt; 50) on each proleg, and the presence of two L setae on abdominal segment 9 (<xref ref-type="bibr" rid="B1">Crumb 1956</xref>, <xref ref-type="bibr" rid="B21">Wagner et al. 2011</xref>). The larvae are said to hide by day under strips of bark in <italic><tp:taxon-name>Ufeus plicatus</tp:taxon-name></italic> (i.e., <xref ref-type="bibr" rid="B21">Wagner et al. 2011</xref>) and <italic><tp:taxon-name>Ufeus faunus</tp:taxon-name></italic> (i.e., <xref ref-type="bibr" rid="B1">Crumb 1956</xref>), and adults of <italic><tp:taxon-name>Ufeus satyricus</tp:taxon-name></italic> are reported to do this also (i.e., <xref ref-type="bibr" rid="B3">Forbes 1954</xref>). It is likely that all species share this habit and also would explain the tendency for adults to be dorsoventrally flattened. The larvae, where known, feed on poplar and willow and may prefer large trees where there is abundant loose bark near the base of the tree. The large number of crochets in the larvae may be an adaptation to feeding on poplar leaves. The petiole on a poplar leaf is laterally flattened, making it hard to hold on to and causes it to shake – even in a light breeze.
                        </p><fig id="F1" position="float" orientation="portrait"><label>Figures 1–14.</label><caption><p><italic><tp:taxon-name>Ufeus</tp:taxon-name></italic> adults <bold>1</bold> <italic><tp:taxon-name>Ufeus satyricus satyricus</tp:taxon-name></italic> ♂, New Brunswick, Fredericton <bold>2</bold> <italic><tp:taxon-name>Ufeus satyricus satyricus</tp:taxon-name></italic> ♀, New Brunswick, Fredericton <bold>3</bold> <italic><tp:taxon-name>Ufeus satyricus sagittarius</tp:taxon-name></italic> ♂, California, San Diego Co., Laguna Mts <bold>4</bold> <italic><tp:taxon-name>Ufeus satyricus sagittarius</tp:taxon-name></italic> ♀, California, Plumas Co., Johnsville <bold>5</bold> <italic><tp:taxon-name>Ufeus satyricus sagittarius</tp:taxon-name></italic> ♂, Arizona, Santa Cruz Co., Patagonia Mts <bold>6</bold> <italic><tp:taxon-name>Ufeus satyricus sagittarius</tp:taxon-name></italic> ♀, Montana, Bozeman <bold>7</bold> <italic><tp:taxon-name>Ufeus plicatus</tp:taxon-name></italic> ♂, Nebraska, Omaha <bold>8</bold> <italic><tp:taxon-name>Ufeus plicatus</tp:taxon-name></italic> ♀, Quebec, Laval <bold>9</bold> <italic><tp:taxon-name>Ufeus hulstii</tp:taxon-name></italic> ♂, British Columbia, Watch Peak, <named-content xmlns:xlink="http://www.w3.org/1999/xlink" content-type="dwc:verbatimCoordinates" xlink:type="simple">50°29'N, 116°18'W</named-content> <bold>10</bold> <italic><tp:taxon-name>Ufeus hulstii</tp:taxon-name></italic> ♀, British Columbia, Gott Peak, <named-content xmlns:xlink="http://www.w3.org/1999/xlink" content-type="dwc:verbatimCoordinates" xlink:type="simple">50°21'N, 122°08'W</named-content> <bold>11</bold> <italic><tp:taxon-name>Ufeus felsensteini</tp:taxon-name></italic> holotype ♂, Arizona, Pima Co., Santa Catalina Mts <bold>12</bold> <italic><tp:taxon-name>Ufeus felsensteini</tp:taxon-name></italic> paratype ♀, Arizona, Pima Co., Santa Catalina Mts <bold>13</bold> <italic><tp:taxon-name>Ufeus faunus</tp:taxon-name></italic> holotype ♂, New Mexico <bold>14</bold> <italic><tp:taxon-name>Ufeus faunus</tp:taxon-name></italic> ♀, California, Mojave Desert near Llano.</p></caption><graphic xmlns:xlink="http://www.w3.org/1999/xlink" xlink:href="ZooKeys-264-193-g001.jpg" position="float" orientation="portrait" xlink:type="simple"/></fig></tp:treatment-sec><tp:treatment-sec sec-type="Key to North American species of Ufeus"><title>Key to North American species of <italic><tp:taxon-name>Ufeus</tp:taxon-name></italic>
                        </title><table-wrap content-type="key" position="anchor" orientation="portrait"><table><tbody><tr><td rowspan="1" colspan="1">1</td><td rowspan="1" colspan="1">Forewing with black intervenal dashes in subterminal area; hindwing with darker postmedial line, especially obvious on underside; male genitalia with clasper above dorsal margin of valve, tapered toward apex; ovipositor short (posterior apophyses 2 × as long as abdominal segment eight)
                                        </td><td rowspan="1" colspan="1"><italic><tp:taxon-name>Ufeus satyricus</tp:taxon-name></italic></td></tr><tr><td rowspan="1" colspan="1">–</td><td rowspan="1" colspan="1">Forewing with subterminal area clear, or with diffuse dark shading; hindwing unicolorous, without darker postmedial line (except occasionally in <italic><tp:taxon-name>Ufeus plicatus</tp:taxon-name></italic>); male genitalia with clasper on inner surface of valve, apically spatulate; ovipositor telescoping (posterior apophyses 4–7 × as long as abdominal segment eight)
                                        </td><td rowspan="1" colspan="1">2</td></tr><tr><td rowspan="1" colspan="1">2</td><td rowspan="1" colspan="1">Hindwing fuscous; uncus in male genitalia with large preapical bulge dorsally giving profile like a duck’s head; corpus bursae with two signa</td><td rowspan="1" colspan="1">3</td></tr><tr><td rowspan="1" colspan="1">–</td><td rowspan="1" colspan="1">Hindwing white and translucent, sometimes with a slight smoky or reddish sheen; uncus with at most a slight preapical bulge; corpus bursae without signa</td><td rowspan="1" colspan="1">4</td></tr><tr><td rowspan="1" colspan="1">3</td><td rowspan="1" colspan="1">Clasper in male genitalia about ½ × as wide as valve; patch of spike-like cornuti on ventral side of vesica much stouter than those on dorsal side; occurring from southern Quebec to Pennsylvania westward to eastern Nebraska
                                        </td><td rowspan="1" colspan="1"><italic><tp:taxon-name>Ufeus satyricus plicatus</tp:taxon-name></italic></td></tr><tr><td rowspan="1" colspan="1">–</td><td rowspan="1" colspan="1">Clasper in male genitalia wider, ⅔– ¾ × as wide as valve; patch of spike-like cornuti on ventral side of vesica similar to those on dorsal side; occurring from foothills of Alberta and Colorado westward
                                        </td><td rowspan="1" colspan="1"><italic><tp:taxon-name>Ufeus hulstii</tp:taxon-name></italic></td></tr><tr><td rowspan="1" colspan="1">4</td><td rowspan="1" colspan="1">Forewing reddish brown with diffuse dark streak extending from wing base to postmedial line; vesica in male genitalia elongated with three patches of spike-like cornuti; posterior rugose part of corpus bursae as wide as anterior part and lobed
                                        </td><td rowspan="1" colspan="1"><italic><tp:taxon-name>Ufeus felsensteini</tp:taxon-name></italic></td></tr><tr><td rowspan="1" colspan="1">–</td><td rowspan="1" colspan="1">Forewing buffy brown, sometimes with a narrow black line through reniform and orbicular spots; vesica in male genitalia rounded with two patches of spike-like cornuti; posterior rugose part of corpus bursae long and narrow, about ¼ × as wide as anterior part
                                        </td><td rowspan="1" colspan="1"><italic><tp:taxon-name>Ufeus faunus</tp:taxon-name></italic></td></tr></tbody></table></table-wrap></tp:treatment-sec><ref-list><ref id="B1"><mixed-citation xmlns:xlink="http://www.w3.org/1999/xlink" xlink:type="simple"><person-group><name name-style="western"><surname>Crumb</surname><given-names>SE</given-names></name></person-group> (<year>1956</year>)<article-title> The larvae of the Phalaenidae.</article-title><source>United States Department of Agriculture, Technical Bulletin </source><volume>1135</volume>: <fpage>1</fpage>-<lpage>356</lpage>.</mixed-citation></ref><ref id="B21"><mixed-citation xmlns:xlink="http://www.w3.org/1999/xlink" xlink:type="simple"><person-group><name name-style="western"><surname>Wagner</surname><given-names>DL</given-names></name><name name-style="western"><surname>Schweitzer</surname><given-names>DF</given-names></name><name name-style="western"><surname>Sullivan</surname><given-names>JB</given-names></name><name name-style="western"><surname>Reardon</surname><given-names>RC</given-names></name></person-group> (<year>2011</year>)<source> Owlet caterpillars of eastern North America.</source><publisher-name>University of Princeton Press, Princeton</publisher-name>, <publisher-loc>New Jersey</publisher-loc>, <lpage>576</lpage> pp.</mixed-citation></ref><ref id="B3"><mixed-citation xmlns:xlink="http://www.w3.org/1999/xlink" xlink:type="simple"><person-group><name name-style="western"><surname>Forbes</surname><given-names>WTM</given-names></name></person-group> (<year>1954</year>)<article-title> Lepidoptera of New York and neighboring states. Part 3 Noctuidae.</article-title><source>Cornell University Agriculture Experiment Station (Memoir) </source><volume>329</volume>: <fpage>1</fpage>-<lpage>433</lpage>.</mixed-citation></ref></ref-list></tp:taxon-treatment>
