# Supplementary material for: A revision of the genus Ufeus Grote with the description of a new species from Arizona (Lepidoptera, Noctuidae, Noctuinae, Xylenini, Ufeina)
Source: Zookeys. 2013 Feb 6;(264):193–207. doi: 10.3897/zookeys.264.3526 (PMC3668379; doi:10.3897/zookeys.264.3526)
Supplement: XML Treatment for Ufeus satyricus [file zookeys.264.3526-treatment2.xml]

<!DOCTYPE tp:taxon-treatment
  PUBLIC "-//TaxonX//DTD Taxonomic Treatment Publishing DTD v0 20100105//EN" "tax-treatment-NSO.dtd">
<tp:taxon-treatment xmlns:tp="http://www.plazi.org/taxpub"><tp:treatment-meta><mixed-citation publication-type="journal"><person-group><name><surname>Lafontaine</surname><given-names>J. Donald</given-names></name><name><surname>Walsh</surname><given-names>J. Bruce</given-names></name></person-group><article-title>A revision of the genus 
                    <italic>Ufeus</italic> Grote with the description of a new species from Arizona (Lepidoptera, Noctuidae, Noctuinae, Xylenini, Ufeina)
                </article-title><source>Zookeys</source><day>6</day><month>2</month><year>2013</year><volume>2013</volume><issue>264</issue><fpage>193</fpage><lpage>207</lpage><pub-id pub-id-type="doi">10.3897/zookeys.264.3526</pub-id></mixed-citation></tp:treatment-meta><tp:nomenclature><tp:taxon-name>
                        <tp:taxon-name-part taxon-name-part-type="genus">Ufeus</tp:taxon-name-part>
                        <tp:taxon-name-part taxon-name-part-type="species">satyricus</tp:taxon-name-part>
                    <object-id xmlns:xlink="http://www.w3.org/1999/xlink" xlink:type="simple">http://species-id.net/wiki/Ufeus_satyricus</object-id>
								</tp:taxon-name><tp:taxon-authority>Grote, 1873</tp:taxon-authority><xref ref-type="fig" rid="F1">Figs 1–6</xref><xref ref-type="fig" rid="F2">15</xref><xref ref-type="fig" rid="F3">20</xref><tp:nomenclature-citation-list><tp:nomenclature-citation><tp:taxon-name>Ufeus satyricus</tp:taxon-name><comment> Grote, 1873: 101.</comment></tp:nomenclature-citation><tp:nomenclature-citation><tp:taxon-name>Asterocampus barometricus</tp:taxon-name><comment> Goossens, 1881: 380.</comment></tp:nomenclature-citation><tp:nomenclature-citation><tp:taxon-name>Ufeus sagittarius</tp:taxon-name><comment> Grote, 1883: 31.</comment></tp:nomenclature-citation><tp:nomenclature-citation><tp:taxon-name>Ufeus electra</tp:taxon-name><comment> Smith, 1908: 99.</comment></tp:nomenclature-citation><tp:nomenclature-citation><tp:taxon-name>Ufeus unicolor ab. coloradica</tp:taxon-name><comment> Strand, [1916]: 146. Unavailable infrasubspecific name.</comment></tp:nomenclature-citation><tp:nomenclature-citation><tp:taxon-name>Ufeus unicolor ssp. coloradica</tp:taxon-name><comment> McDunnough, 1938: 68. Validation of <italic>coloradica</italic>.</comment></tp:nomenclature-citation></tp:nomenclature-citation-list></tp:nomenclature><tp:treatment-sec sec-type="Type material"><title>Type material.</title><p><italic><tp:taxon-name>Ufeus satyricus</tp:taxon-name></italic>: <bold>syntypes</bold> 2 ♀. [London], Ontario, Canada [lost]; Albany New York, NYSM. <italic><tp:taxon-name>Asterocampus barometricus</tp:taxon-name></italic>: Canada [type lost]; original description diagnostic for synonym of <italic><tp:taxon-name>Ufeus satyricus</tp:taxon-name></italic>. <italic><tp:taxon-name>Ufeus sagittarius</tp:taxon-name></italic>: <bold>holotype</bold> ♀. California, USNM. <italic><tp:taxon-name>Ufeus electra</tp:taxon-name></italic>: lectotype ♀, Oregon, AMNH, designated by <xref ref-type="bibr" rid="B20">Todd (1982)</xref>. <italic><tp:taxon-name>Ufeus unicolor</tp:taxon-name></italic> ssp.<italic> coloradica</italic>: <bold>syntype</bold> ♂. Colorado, BMNH.
                    </p></tp:treatment-sec><tp:treatment-sec sec-type="Other material examined and distribution"><title>Other material examined and distribution.</title><p><bold>Canada:</bold> Alberta, British Columbia, Manitoba, New Brunswick, Nova Scotia, Ontario, Quebec, Saskatchewan. <bold>USA:</bold> Arizona, California, Colorado, Montana, New York, Oregon, Utah, Washington.
                    </p></tp:treatment-sec><tp:treatment-sec sec-type="Diagnosis"><title>Diagnosis.</title><p><italic><tp:taxon-name>Ufeus satyricus</tp:taxon-name></italic> is abundantly distinct structurally from all other species in the genus. Superficially, adults in eastern North America can be distinguished from the largely sympatric <italic><tp:taxon-name>Ufeus plicatus</tp:taxon-name></italic> by the pale-brown forewings, extensively dusted with black scales, and the prominent black shading on the veins, discal spot, and postmedial line on the hindwing. Males are smaller and darker than females (forewing length 15–22 mm in males, 19–24 mm in females). Adults from western North America differ from those from the East in having darker reddish-brown forewings with the postmedial line less prominent, and the hind wing in the male is dark fuscous, obscuring the postmedial line on the upper surface of the wing. Western specimens are easily confused with those of <italic><tp:taxon-name>Ufeus hulstii</tp:taxon-name></italic>, which have similar reddish-brown forewings. The black streaks in the subterminal area and the less prominent postmedial line on the forewing, and the postmedial line on the hindwing, at least on the underside of the wing, allow specimens of <italic><tp:taxon-name>Ufeus satyricus</tp:taxon-name></italic> to be distinguished from those of <italic><tp:taxon-name>Ufeus hulstii</tp:taxon-name></italic> without dissection. Western populations of <italic><tp:taxon-name>Ufeus satyricus</tp:taxon-name></italic> are segregated as <italic><tp:taxon-name>Ufeus satyricus</tp:taxon-name></italic> ssp. <italic>sagittarius</italic>. Intermediate populations are in Wyoming and Colorado. The <bold>male genitalia</bold> of <italic><tp:taxon-name>Ufeus satyricus</tp:taxon-name></italic> are characterized by the dorsal clasper and the long slender aedeagus and vesica. In the <bold>female genitalia</bold> the corpus bursae is rounded and extends directly into the long sclerotized ductus bursae. The anterior and posterior apophyses are relatively short (as described in the generic diagnosis), so the ovipositor is not telescoping.
                    </p></tp:treatment-sec><tp:treatment-sec sec-type="Distribution"><title>Distribution and biology.</title><p><italic><tp:taxon-name>Ufeus satyricus</tp:taxon-name></italic> occurs across central and southern Canada from the Atlantic to the Pacific where large poplar trees occur and as far south in the east as Pennsylvania and Illinois. In the west it occurs as far south as southern Arizona and California. Adults emerge from the pupae in the summer and overwinter <!--PageBreak--><!--PageBreak-->as adults, but they are mostly collected between late August and early May, even during mild spells in mid-winter. Most records are in October and November in the fall and March and April in the spring. <xref ref-type="bibr" rid="B1">Crumb 1956</xref> reports finding and rearing larvae on cottonwood in western United States. The species is arranged in two subspecies.
                    </p></tp:treatment-sec><tp:treatment-sec><!--Section generated to contain objects referenced in tp:taxon-treatment.--><fig id="F1" position="float" orientation="portrait"><label>Figures 1–14.</label><caption><p><italic><tp:taxon-name>Ufeus</tp:taxon-name></italic> adults <bold>1</bold> <italic><tp:taxon-name>Ufeus satyricus satyricus</tp:taxon-name></italic> ♂, New Brunswick, Fredericton <bold>2</bold> <italic><tp:taxon-name>Ufeus satyricus satyricus</tp:taxon-name></italic> ♀, New Brunswick, Fredericton <bold>3</bold> <italic><tp:taxon-name>Ufeus satyricus sagittarius</tp:taxon-name></italic> ♂, California, San Diego Co., Laguna Mts <bold>4</bold> <italic><tp:taxon-name>Ufeus satyricus sagittarius</tp:taxon-name></italic> ♀, California, Plumas Co., Johnsville <bold>5</bold> <italic><tp:taxon-name>Ufeus satyricus sagittarius</tp:taxon-name></italic> ♂, Arizona, Santa Cruz Co., Patagonia Mts <bold>6</bold> <italic><tp:taxon-name>Ufeus satyricus sagittarius</tp:taxon-name></italic> ♀, Montana, Bozeman <bold>7</bold> <italic><tp:taxon-name>Ufeus plicatus</tp:taxon-name></italic> ♂, Nebraska, Omaha <bold>8</bold> <italic><tp:taxon-name>Ufeus plicatus</tp:taxon-name></italic> ♀, Quebec, Laval <bold>9</bold> <italic><tp:taxon-name>Ufeus hulstii</tp:taxon-name></italic> ♂, British Columbia, Watch Peak, <named-content xmlns:xlink="http://www.w3.org/1999/xlink" content-type="dwc:verbatimCoordinates" xlink:type="simple">50°29'N, 116°18'W</named-content> <bold>10</bold> <italic><tp:taxon-name>Ufeus hulstii</tp:taxon-name></italic> ♀, British Columbia, Gott Peak, <named-content xmlns:xlink="http://www.w3.org/1999/xlink" content-type="dwc:verbatimCoordinates" xlink:type="simple">50°21'N, 122°08'W</named-content> <bold>11</bold> <italic><tp:taxon-name>Ufeus felsensteini</tp:taxon-name></italic> holotype ♂, Arizona, Pima Co., Santa Catalina Mts <bold>12</bold> <italic><tp:taxon-name>Ufeus felsensteini</tp:taxon-name></italic> paratype ♀, Arizona, Pima Co., Santa Catalina Mts <bold>13</bold> <italic><tp:taxon-name>Ufeus faunus</tp:taxon-name></italic> holotype ♂, New Mexico <bold>14</bold> <italic><tp:taxon-name>Ufeus faunus</tp:taxon-name></italic> ♀, California, Mojave Desert near Llano.</p></caption><graphic xmlns:xlink="http://www.w3.org/1999/xlink" xlink:href="ZooKeys-264-193-g001.jpg" position="float" orientation="portrait" xlink:type="simple"/></fig><fig id="F2" position="float" orientation="portrait"><label>Figures 15–19.</label><caption><p><italic><tp:taxon-name>Ufeus</tp:taxon-name></italic> male genitalia. <bold>15</bold> <italic><tp:taxon-name>Ufeus satyricus</tp:taxon-name></italic> <bold>16</bold> <italic><tp:taxon-name>Ufeus plicatus</tp:taxon-name></italic> <bold>17</bold> <italic><tp:taxon-name>Ufeus hulstii</tp:taxon-name></italic> <bold>18</bold> <italic><tp:taxon-name>Ufeus felsensteini</tp:taxon-name></italic> <bold>19</bold> <italic><tp:taxon-name>Ufeus faunus</tp:taxon-name></italic>.</p></caption><graphic xmlns:xlink="http://www.w3.org/1999/xlink" xlink:href="ZooKeys-264-193-g002.jpg" position="float" orientation="portrait" xlink:type="simple"/></fig><fig id="F3" position="float" orientation="portrait"><label>Figures 20–24.</label><caption><p><italic><tp:taxon-name>Ufeus</tp:taxon-name></italic> female genitalia. <bold>20</bold> <italic><tp:taxon-name>Ufeus satyricus</tp:taxon-name></italic> <bold>21</bold> <italic><tp:taxon-name>Ufeus plicatus</tp:taxon-name></italic> <bold>22</bold> <italic><tp:taxon-name>Ufeus hulstii</tp:taxon-name></italic> <bold>23</bold> <italic><tp:taxon-name>Ufeus felsensteini</tp:taxon-name></italic> <bold>24</bold> <italic><tp:taxon-name>Ufeus faunus</tp:taxon-name></italic>.</p></caption><graphic xmlns:xlink="http://www.w3.org/1999/xlink" xlink:href="ZooKeys-264-193-g003.jpg" position="float" orientation="portrait" xlink:type="simple"/></fig></tp:treatment-sec><ref-list><ref id="B20"><mixed-citation xmlns:xlink="http://www.w3.org/1999/xlink" xlink:type="simple"><person-group><name name-style="western"><surname>Todd</surname><given-names>EL</given-names></name></person-group> (<year>1982</year>)<article-title> The noctuid type material of John B. Smith (Lepidoptera).</article-title><source>United States Department of Agriculture, Technical Bulletin </source><volume>1645</volume>: <fpage>1</fpage>-<lpage>228</lpage>.</mixed-citation></ref><ref id="B1"><mixed-citation xmlns:xlink="http://www.w3.org/1999/xlink" xlink:type="simple"><person-group><name name-style="western"><surname>Crumb</surname><given-names>SE</given-names></name></person-group> (<year>1956</year>)<article-title> The larvae of the Phalaenidae.</article-title><source>United States Department of Agriculture, Technical Bulletin </source><volume>1135</volume>: <fpage>1</fpage>-<lpage>356</lpage>.</mixed-citation></ref></ref-list></tp:taxon-treatment>
