# Supplementary material for: A revision of the genus Ufeus Grote with the description of a new species from Arizona (Lepidoptera, Noctuidae, Noctuinae, Xylenini, Ufeina)
Source: Zookeys. 2013 Feb 6;(264):193–207. doi: 10.3897/zookeys.264.3526 (PMC3668379; doi:10.3897/zookeys.264.3526)
Supplement: XML Treatment for Ufeus satyricus satyricus [file zookeys.264.3526-treatment3.xml]

<!DOCTYPE tp:taxon-treatment
  PUBLIC "-//TaxonX//DTD Taxonomic Treatment Publishing DTD v0 20100105//EN" "tax-treatment-NSO.dtd">
<tp:taxon-treatment xmlns:tp="http://www.plazi.org/taxpub"><tp:treatment-meta><mixed-citation publication-type="journal"><person-group><name><surname>Lafontaine</surname><given-names>J. Donald</given-names></name><name><surname>Walsh</surname><given-names>J. Bruce</given-names></name></person-group><article-title>A revision of the genus 
                    <italic>Ufeus</italic> Grote with the description of a new species from Arizona (Lepidoptera, Noctuidae, Noctuinae, Xylenini, Ufeina)
                </article-title><source>Zookeys</source><day>6</day><month>2</month><year>2013</year><volume>2013</volume><issue>264</issue><fpage>193</fpage><lpage>207</lpage><pub-id pub-id-type="doi">10.3897/zookeys.264.3526</pub-id></mixed-citation></tp:treatment-meta><tp:nomenclature><tp:taxon-name>
                        <tp:taxon-name-part taxon-name-part-type="genus">Ufeus</tp:taxon-name-part>
                        <tp:taxon-name-part taxon-name-part-type="species">satyricus</tp:taxon-name-part>
                        <tp:taxon-name-part taxon-name-part-type="subspecies">satyricus</tp:taxon-name-part>
                    <object-id xmlns:xlink="http://www.w3.org/1999/xlink" xlink:type="simple">http://species-id.net/wiki/Ufeus_satyricus_satyricus</object-id>
								</tp:taxon-name><tp:taxon-authority>Grote, 1873</tp:taxon-authority><xref ref-type="fig" rid="F1">Figs 1, 2</xref><xref ref-type="fig" rid="F2">15</xref><tp:nomenclature-citation-list><tp:nomenclature-citation><tp:taxon-name>Ufeus satyricus</tp:taxon-name><comment> Grote, 1873: 101.</comment></tp:nomenclature-citation><tp:nomenclature-citation><tp:taxon-name>Asterocampus barometricus</tp:taxon-name><comment> Goossens, 1881: 380.</comment></tp:nomenclature-citation></tp:nomenclature-citation-list></tp:nomenclature><tp:treatment-sec sec-type="Remarks"><title>Remarks.</title><p>In <italic><tp:taxon-name>Ufeus satyricus</tp:taxon-name></italic><italic>satyricus</italic> the forewing in both sexes is pale brown, heavily speckled with black, and the postmedial line is prominent and dentate. The hindwing in the male is a mottled fuscous with darker fuscous shading on the veins, discal spot, and a diffuse postmedial line. The hindwing in the female is similar to that of the male except the ground color of the wing is pale buffy brown. The nominate subspecies occurs from eastern North America westward to the foothills of the Rocky Mountains.
                    </p></tp:treatment-sec><tp:treatment-sec><!--Section generated to contain objects referenced in tp:taxon-treatment.--><fig id="F1" position="float" orientation="portrait"><label>Figures 1–14.</label><caption><p><italic><tp:taxon-name>Ufeus</tp:taxon-name></italic> adults <bold>1</bold> <italic><tp:taxon-name>Ufeus satyricus satyricus</tp:taxon-name></italic> ♂, New Brunswick, Fredericton <bold>2</bold> <italic><tp:taxon-name>Ufeus satyricus satyricus</tp:taxon-name></italic> ♀, New Brunswick, Fredericton <bold>3</bold> <italic><tp:taxon-name>Ufeus satyricus sagittarius</tp:taxon-name></italic> ♂, California, San Diego Co., Laguna Mts <bold>4</bold> <italic><tp:taxon-name>Ufeus satyricus sagittarius</tp:taxon-name></italic> ♀, California, Plumas Co., Johnsville <bold>5</bold> <italic><tp:taxon-name>Ufeus satyricus sagittarius</tp:taxon-name></italic> ♂, Arizona, Santa Cruz Co., Patagonia Mts <bold>6</bold> <italic><tp:taxon-name>Ufeus satyricus sagittarius</tp:taxon-name></italic> ♀, Montana, Bozeman <bold>7</bold> <italic><tp:taxon-name>Ufeus plicatus</tp:taxon-name></italic> ♂, Nebraska, Omaha <bold>8</bold> <italic><tp:taxon-name>Ufeus plicatus</tp:taxon-name></italic> ♀, Quebec, Laval <bold>9</bold> <italic><tp:taxon-name>Ufeus hulstii</tp:taxon-name></italic> ♂, British Columbia, Watch Peak, <named-content xmlns:xlink="http://www.w3.org/1999/xlink" content-type="dwc:verbatimCoordinates" xlink:type="simple">50°29'N, 116°18'W</named-content> <bold>10</bold> <italic><tp:taxon-name>Ufeus hulstii</tp:taxon-name></italic> ♀, British Columbia, Gott Peak, <named-content xmlns:xlink="http://www.w3.org/1999/xlink" content-type="dwc:verbatimCoordinates" xlink:type="simple">50°21'N, 122°08'W</named-content> <bold>11</bold> <italic><tp:taxon-name>Ufeus felsensteini</tp:taxon-name></italic> holotype ♂, Arizona, Pima Co., Santa Catalina Mts <bold>12</bold> <italic><tp:taxon-name>Ufeus felsensteini</tp:taxon-name></italic> paratype ♀, Arizona, Pima Co., Santa Catalina Mts <bold>13</bold> <italic><tp:taxon-name>Ufeus faunus</tp:taxon-name></italic> holotype ♂, New Mexico <bold>14</bold> <italic><tp:taxon-name>Ufeus faunus</tp:taxon-name></italic> ♀, California, Mojave Desert near Llano.</p></caption><graphic xmlns:xlink="http://www.w3.org/1999/xlink" xlink:href="ZooKeys-264-193-g001.jpg" position="float" orientation="portrait" xlink:type="simple"/></fig><fig id="F2" position="float" orientation="portrait"><label>Figures 15–19.</label><caption><p><italic><tp:taxon-name>Ufeus</tp:taxon-name></italic> male genitalia. <bold>15</bold> <italic><tp:taxon-name>Ufeus satyricus</tp:taxon-name></italic> <bold>16</bold> <italic><tp:taxon-name>Ufeus plicatus</tp:taxon-name></italic> <bold>17</bold> <italic><tp:taxon-name>Ufeus hulstii</tp:taxon-name></italic> <bold>18</bold> <italic><tp:taxon-name>Ufeus felsensteini</tp:taxon-name></italic> <bold>19</bold> <italic><tp:taxon-name>Ufeus faunus</tp:taxon-name></italic>.</p></caption><graphic xmlns:xlink="http://www.w3.org/1999/xlink" xlink:href="ZooKeys-264-193-g002.jpg" position="float" orientation="portrait" xlink:type="simple"/></fig></tp:treatment-sec></tp:taxon-treatment>
