# Supplementary material for: A revision of the genus Ufeus Grote with the description of a new species from Arizona (Lepidoptera, Noctuidae, Noctuinae, Xylenini, Ufeina)
Source: Zookeys. 2013 Feb 6;(264):193–207. doi: 10.3897/zookeys.264.3526 (PMC3668379; doi:10.3897/zookeys.264.3526)
Supplement: XML Treatment for Ufeus satyricus sagittarius [file zookeys.264.3526-treatment4.xml]

<!DOCTYPE tp:taxon-treatment
  PUBLIC "-//TaxonX//DTD Taxonomic Treatment Publishing DTD v0 20100105//EN" "tax-treatment-NSO.dtd">
<tp:taxon-treatment xmlns:tp="http://www.plazi.org/taxpub"><tp:treatment-meta><mixed-citation publication-type="journal"><person-group><name><surname>Lafontaine</surname><given-names>J. Donald</given-names></name><name><surname>Walsh</surname><given-names>J. Bruce</given-names></name></person-group><article-title>A revision of the genus 
                    <italic>Ufeus</italic> Grote with the description of a new species from Arizona (Lepidoptera, Noctuidae, Noctuinae, Xylenini, Ufeina)
                </article-title><source>Zookeys</source><day>6</day><month>2</month><year>2013</year><volume>2013</volume><issue>264</issue><fpage>193</fpage><lpage>207</lpage><pub-id pub-id-type="doi">10.3897/zookeys.264.3526</pub-id></mixed-citation></tp:treatment-meta><tp:nomenclature><tp:taxon-name>
                        <tp:taxon-name-part taxon-name-part-type="genus">Ufeus</tp:taxon-name-part>
                        <tp:taxon-name-part taxon-name-part-type="species">satyricus</tp:taxon-name-part>
                        <tp:taxon-name-part taxon-name-part-type="subspecies">sagittarius</tp:taxon-name-part>
                    <object-id xmlns:xlink="http://www.w3.org/1999/xlink" xlink:type="simple">http://species-id.net/wiki/Ufeus_satyricus_sagittarius</object-id>
								</tp:taxon-name><tp:taxon-authority>Grote, 1883</tp:taxon-authority><xref ref-type="fig" rid="F1">Figs 3–6</xref><xref ref-type="fig" rid="F3">20</xref><tp:nomenclature-citation-list><tp:nomenclature-citation><tp:taxon-name>Ufeus sagittarius</tp:taxon-name><comment> Grote, 1883: 31.</comment></tp:nomenclature-citation><tp:nomenclature-citation><tp:taxon-name>Ufeus electra</tp:taxon-name><comment> Smith, 1908: 99.</comment></tp:nomenclature-citation><tp:nomenclature-citation><tp:taxon-name>Ufeus unicolor ab. coloradica</tp:taxon-name><comment> Strand, [1916]: 146. Unavailable infrasubspecific name.</comment></tp:nomenclature-citation><tp:nomenclature-citation><tp:taxon-name>Ufeus unicolor ssp. coloradica</tp:taxon-name><comment> McDunnough, 1938: 68. Validation of <italic>coloradica</italic>.</comment></tp:nomenclature-citation></tp:nomenclature-citation-list></tp:nomenclature><tp:treatment-sec sec-type="Remarks"><title>Remarks.</title><p>In <italic><tp:taxon-name>Ufeus satyricus</tp:taxon-name></italic><italic>sagittarius</italic> sexual dimorphism is much more obvious than in the eastern subspecies. In the male the forewing is a shiny dark reddish brown with the maculation obscure except for a trace of pale streaks representing the reniform and orbicular spots and a hint of a darker postmedial line. The hindwing is dark fuscous, usually obscuring the postmedial line and discal spot. In the female the forewing is a paler reddish brown with a black streak between, above, or through the pale streaks representing the reniform and orbicular spots, the postmedial line is prominent, and usually there are numerous black streaks in the subterminal area. The hindwing is pale fuscous with the discal spot and postmedial line contrastingly darker. Unlike subspecies satyricus, the two sexes of <italic>sagittarius</italic> differ markedly in size with forewing length averaging 17. 6 mm (<italic>n</italic>=20) in males and 19.7 mm (<italic>n</italic>=20) in females. The two sexes of this subspecies frequently are sorted as two separate species in collections. Subspecies <italic>sagittarius</italic> occurs from the eastern edge of the Rocky Mountains in Alberta, Montana, and Colorado westward to the Pacific Coast.
                    </p><fig id="F2" position="float" orientation="portrait"><label>Figures 15–19.</label><caption><p><italic><tp:taxon-name>Ufeus</tp:taxon-name></italic> male genitalia. <bold>15</bold> <italic><tp:taxon-name>Ufeus satyricus</tp:taxon-name></italic> <bold>16</bold> <italic><tp:taxon-name>Ufeus plicatus</tp:taxon-name></italic> <bold>17</bold> <italic><tp:taxon-name>Ufeus hulstii</tp:taxon-name></italic> <bold>18</bold> <italic><tp:taxon-name>Ufeus felsensteini</tp:taxon-name></italic> <bold>19</bold> <italic><tp:taxon-name>Ufeus faunus</tp:taxon-name></italic>.</p></caption><graphic xmlns:xlink="http://www.w3.org/1999/xlink" xlink:href="ZooKeys-264-193-g002.jpg" position="float" orientation="portrait" xlink:type="simple"/></fig><!--PageBreak--><!--PageBreak--></tp:treatment-sec><tp:treatment-sec><!--Section generated to contain objects referenced in tp:taxon-treatment.--><fig id="F1" position="float" orientation="portrait"><label>Figures 1–14.</label><caption><p><italic><tp:taxon-name>Ufeus</tp:taxon-name></italic> adults <bold>1</bold> <italic><tp:taxon-name>Ufeus satyricus satyricus</tp:taxon-name></italic> ♂, New Brunswick, Fredericton <bold>2</bold> <italic><tp:taxon-name>Ufeus satyricus satyricus</tp:taxon-name></italic> ♀, New Brunswick, Fredericton <bold>3</bold> <italic><tp:taxon-name>Ufeus satyricus sagittarius</tp:taxon-name></italic> ♂, California, San Diego Co., Laguna Mts <bold>4</bold> <italic><tp:taxon-name>Ufeus satyricus sagittarius</tp:taxon-name></italic> ♀, California, Plumas Co., Johnsville <bold>5</bold> <italic><tp:taxon-name>Ufeus satyricus sagittarius</tp:taxon-name></italic> ♂, Arizona, Santa Cruz Co., Patagonia Mts <bold>6</bold> <italic><tp:taxon-name>Ufeus satyricus sagittarius</tp:taxon-name></italic> ♀, Montana, Bozeman <bold>7</bold> <italic><tp:taxon-name>Ufeus plicatus</tp:taxon-name></italic> ♂, Nebraska, Omaha <bold>8</bold> <italic><tp:taxon-name>Ufeus plicatus</tp:taxon-name></italic> ♀, Quebec, Laval <bold>9</bold> <italic><tp:taxon-name>Ufeus hulstii</tp:taxon-name></italic> ♂, British Columbia, Watch Peak, <named-content xmlns:xlink="http://www.w3.org/1999/xlink" content-type="dwc:verbatimCoordinates" xlink:type="simple">50°29'N, 116°18'W</named-content> <bold>10</bold> <italic><tp:taxon-name>Ufeus hulstii</tp:taxon-name></italic> ♀, British Columbia, Gott Peak, <named-content xmlns:xlink="http://www.w3.org/1999/xlink" content-type="dwc:verbatimCoordinates" xlink:type="simple">50°21'N, 122°08'W</named-content> <bold>11</bold> <italic><tp:taxon-name>Ufeus felsensteini</tp:taxon-name></italic> holotype ♂, Arizona, Pima Co., Santa Catalina Mts <bold>12</bold> <italic><tp:taxon-name>Ufeus felsensteini</tp:taxon-name></italic> paratype ♀, Arizona, Pima Co., Santa Catalina Mts <bold>13</bold> <italic><tp:taxon-name>Ufeus faunus</tp:taxon-name></italic> holotype ♂, New Mexico <bold>14</bold> <italic><tp:taxon-name>Ufeus faunus</tp:taxon-name></italic> ♀, California, Mojave Desert near Llano.</p></caption><graphic xmlns:xlink="http://www.w3.org/1999/xlink" xlink:href="ZooKeys-264-193-g001.jpg" position="float" orientation="portrait" xlink:type="simple"/></fig><fig id="F3" position="float" orientation="portrait"><label>Figures 20–24.</label><caption><p><italic><tp:taxon-name>Ufeus</tp:taxon-name></italic> female genitalia. <bold>20</bold> <italic><tp:taxon-name>Ufeus satyricus</tp:taxon-name></italic> <bold>21</bold> <italic><tp:taxon-name>Ufeus plicatus</tp:taxon-name></italic> <bold>22</bold> <italic><tp:taxon-name>Ufeus hulstii</tp:taxon-name></italic> <bold>23</bold> <italic><tp:taxon-name>Ufeus felsensteini</tp:taxon-name></italic> <bold>24</bold> <italic><tp:taxon-name>Ufeus faunus</tp:taxon-name></italic>.</p></caption><graphic xmlns:xlink="http://www.w3.org/1999/xlink" xlink:href="ZooKeys-264-193-g003.jpg" position="float" orientation="portrait" xlink:type="simple"/></fig></tp:treatment-sec></tp:taxon-treatment>
