# Supplementary material for: A revision of the genus Ufeus Grote with the description of a new species from Arizona (Lepidoptera, Noctuidae, Noctuinae, Xylenini, Ufeina)
Source: Zookeys. 2013 Feb 6;(264):193–207. doi: 10.3897/zookeys.264.3526 (PMC3668379; doi:10.3897/zookeys.264.3526)
Supplement: XML Treatment for Ufeus hulstii [file zookeys.264.3526-treatment6.xml]

<!DOCTYPE tp:taxon-treatment
  PUBLIC "-//TaxonX//DTD Taxonomic Treatment Publishing DTD v0 20100105//EN" "tax-treatment-NSO.dtd">
<tp:taxon-treatment xmlns:tp="http://www.plazi.org/taxpub"><tp:treatment-meta><mixed-citation publication-type="journal"><person-group><name><surname>Lafontaine</surname><given-names>J. Donald</given-names></name><name><surname>Walsh</surname><given-names>J. Bruce</given-names></name></person-group><article-title>A revision of the genus 
                    <italic>Ufeus</italic> Grote with the description of a new species from Arizona (Lepidoptera, Noctuidae, Noctuinae, Xylenini, Ufeina)
                </article-title><source>Zookeys</source><day>6</day><month>2</month><year>2013</year><volume>2013</volume><issue>264</issue><fpage>193</fpage><lpage>207</lpage><pub-id pub-id-type="doi">10.3897/zookeys.264.3526</pub-id></mixed-citation></tp:treatment-meta><tp:nomenclature><tp:taxon-name>
                        <tp:taxon-name-part taxon-name-part-type="genus">Ufeus</tp:taxon-name-part>
                        <tp:taxon-name-part taxon-name-part-type="species">hulstii</tp:taxon-name-part>
                    <object-id xmlns:xlink="http://www.w3.org/1999/xlink" xlink:type="simple">http://species-id.net/wiki/Ufeus_hulstii</object-id>
								</tp:taxon-name><tp:taxon-authority>Smith, 1908</tp:taxon-authority><xref ref-type="fig" rid="F1">Figs 9, 10</xref><xref ref-type="fig" rid="F2">17</xref><xref ref-type="fig" rid="F3">22</xref><tp:nomenclature-citation-list><tp:nomenclature-citation><tp:taxon-name>Ufeus hulstii</tp:taxon-name><comment> Smith, 1908: 99.</comment></tp:nomenclature-citation><tp:nomenclature-citation><tp:taxon-name>Ufeus lura</tp:taxon-name><comment> Dyar, 1914: 370, <bold>syn. n.</bold></comment></tp:nomenclature-citation></tp:nomenclature-citation-list></tp:nomenclature><tp:treatment-sec sec-type="Type material"><title>Type material.</title><p><italic><tp:taxon-name>Ufeus hulstii</tp:taxon-name></italic>: <bold>lectotype</bold> ♂. Stockton, Utah, AMNH, designated by <xref ref-type="bibr" rid="B20">Todd (1982)</xref>. <italic><tp:taxon-name>Ufeus lura</tp:taxon-name></italic>: <bold>holotype</bold> ♂. Mexico City, Mexico, USNM.
                    </p></tp:treatment-sec><tp:treatment-sec sec-type="Other material examined and distribution"><title>Other material examined and distribution.</title><p><bold>Canada:</bold> Alberta, British Columbia. <bold>Mexico:</bold> Distrito Federal, Durango. <bold>USA</bold>: Alaska, Arizona, California, Colorado, Idaho, Montana, New Mexico, Nevada, Oregon, Utah, Washington.
                    </p></tp:treatment-sec><tp:treatment-sec sec-type="Remarks"><title>Remarks.</title><p><italic><tp:taxon-name>Ufeus hulstii</tp:taxon-name></italic> is the western counterpart of <italic><tp:taxon-name>Ufeus plicatus</tp:taxon-name></italic> and was treated as a subspecies of it for many years. Differences in external appearance, male and female genitalia, barcodes, and biology led to its recognition as a separate species by <xref ref-type="bibr" rid="B12">Lafontaine and Schmidt (2010)</xref>, but they used the name <italic><tp:taxon-name>Ufeus electra</tp:taxon-name></italic> for it, a name that had been treated as a synonym of <italic><tp:taxon-name>Ufeus plicatus</tp:taxon-name></italic> by <xref ref-type="bibr" rid="B4">Franclemont and Todd (1983)</xref> and <xref ref-type="bibr" rid="B16">Poole (1989)</xref>. Re-examination of the type material resulted in the name <italic><tp:taxon-name>Ufeus electra</tp:taxon-name></italic> being transferred to the synonymy of <italic><tp:taxon-name>Ufeus satyricus</tp:taxon-name></italic> and <italic><tp:taxon-name>Ufeus hulstii</tp:taxon-name></italic> being used for this species (<xref ref-type="bibr" rid="B13">Lafontaine and Schmidt 2011</xref>).
                    </p></tp:treatment-sec><tp:treatment-sec sec-type="Diagnosis"><title>Diagnosis.</title><p>In <italic><tp:taxon-name>Ufeus hulstii</tp:taxon-name></italic> both sexes have an orange-brown forewing and fuscous hindwing with males averaging slightly darker than females. Most females of <italic><tp:taxon-name>Ufeus hulstii</tp:taxon-name></italic> have a dark streak through the orbicular and reniform spots, but the streak does not normally extend to the postmedial line or into the basal area of the wing. Although occasionally specimens of <italic><tp:taxon-name>Ufeus hulstii</tp:taxon-name></italic> are as small as those of <italic><tp:taxon-name>Ufeus plicatus</tp:taxon-name></italic> (16 mm), they are, on average, much larger with forewing lengths up to 22 mm in males and 23 mm in females. The <bold>male genitalia</bold> of <italic><tp:taxon-name>Ufeus hulstii</tp:taxon-name></italic> differ from those of <italic><tp:taxon-name>Ufeus plicatus</tp:taxon-name></italic> by the characters given in the key and in the diagnosis for <italic><tp:taxon-name>Ufeus plicatus</tp:taxon-name></italic>. The <bold>female genitalia</bold> of <italic><tp:taxon-name>Ufeus hulstii</tp:taxon-name></italic> are similar to those of <italic><tp:taxon-name>Ufeus plicatus</tp:taxon-name></italic>.
                    </p></tp:treatment-sec><tp:treatment-sec sec-type="Distribution"><title>Distribution and biology.</title><p><italic><tp:taxon-name>Ufeus hulstii</tp:taxon-name></italic> is widely distributed in western North America from central Alaska southward to south-central Mexico and from the Rocky Mountain foothills to the West Coast. The larvae are reported to feed on poplar, aspen, <!--PageBreak-->and willow with adults emerging in early summer (<xref ref-type="bibr" rid="B1">Crumb 1956</xref>). Like other species, the adults overwinter, but they also are more frequently collected during the summer months than other species.
                    </p><fig id="F3" position="float" orientation="portrait"><label>Figures 20–24.</label><caption><p><italic><tp:taxon-name>Ufeus</tp:taxon-name></italic> female genitalia. <bold>20</bold> <italic><tp:taxon-name>Ufeus satyricus</tp:taxon-name></italic> <bold>21</bold> <italic><tp:taxon-name>Ufeus plicatus</tp:taxon-name></italic> <bold>22</bold> <italic><tp:taxon-name>Ufeus hulstii</tp:taxon-name></italic> <bold>23</bold> <italic><tp:taxon-name>Ufeus felsensteini</tp:taxon-name></italic> <bold>24</bold> <italic><tp:taxon-name>Ufeus faunus</tp:taxon-name></italic>.</p></caption><graphic xmlns:xlink="http://www.w3.org/1999/xlink" xlink:href="ZooKeys-264-193-g003.jpg" position="float" orientation="portrait" xlink:type="simple"/></fig></tp:treatment-sec><tp:treatment-sec><!--Section generated to contain objects referenced in tp:taxon-treatment.--><fig id="F1" position="float" orientation="portrait"><label>Figures 1–14.</label><caption><p><italic><tp:taxon-name>Ufeus</tp:taxon-name></italic> adults <bold>1</bold> <italic><tp:taxon-name>Ufeus satyricus satyricus</tp:taxon-name></italic> ♂, New Brunswick, Fredericton <bold>2</bold> <italic><tp:taxon-name>Ufeus satyricus satyricus</tp:taxon-name></italic> ♀, New Brunswick, Fredericton <bold>3</bold> <italic><tp:taxon-name>Ufeus satyricus sagittarius</tp:taxon-name></italic> ♂, California, San Diego Co., Laguna Mts <bold>4</bold> <italic><tp:taxon-name>Ufeus satyricus sagittarius</tp:taxon-name></italic> ♀, California, Plumas Co., Johnsville <bold>5</bold> <italic><tp:taxon-name>Ufeus satyricus sagittarius</tp:taxon-name></italic> ♂, Arizona, Santa Cruz Co., Patagonia Mts <bold>6</bold> <italic><tp:taxon-name>Ufeus satyricus sagittarius</tp:taxon-name></italic> ♀, Montana, Bozeman <bold>7</bold> <italic><tp:taxon-name>Ufeus plicatus</tp:taxon-name></italic> ♂, Nebraska, Omaha <bold>8</bold> <italic><tp:taxon-name>Ufeus plicatus</tp:taxon-name></italic> ♀, Quebec, Laval <bold>9</bold> <italic><tp:taxon-name>Ufeus hulstii</tp:taxon-name></italic> ♂, British Columbia, Watch Peak, <named-content xmlns:xlink="http://www.w3.org/1999/xlink" content-type="dwc:verbatimCoordinates" xlink:type="simple">50°29'N, 116°18'W</named-content> <bold>10</bold> <italic><tp:taxon-name>Ufeus hulstii</tp:taxon-name></italic> ♀, British Columbia, Gott Peak, <named-content xmlns:xlink="http://www.w3.org/1999/xlink" content-type="dwc:verbatimCoordinates" xlink:type="simple">50°21'N, 122°08'W</named-content> <bold>11</bold> <italic><tp:taxon-name>Ufeus felsensteini</tp:taxon-name></italic> holotype ♂, Arizona, Pima Co., Santa Catalina Mts <bold>12</bold> <italic><tp:taxon-name>Ufeus felsensteini</tp:taxon-name></italic> paratype ♀, Arizona, Pima Co., Santa Catalina Mts <bold>13</bold> <italic><tp:taxon-name>Ufeus faunus</tp:taxon-name></italic> holotype ♂, New Mexico <bold>14</bold> <italic><tp:taxon-name>Ufeus faunus</tp:taxon-name></italic> ♀, California, Mojave Desert near Llano.</p></caption><graphic xmlns:xlink="http://www.w3.org/1999/xlink" xlink:href="ZooKeys-264-193-g001.jpg" position="float" orientation="portrait" xlink:type="simple"/></fig><fig id="F2" position="float" orientation="portrait"><label>Figures 15–19.</label><caption><p><italic><tp:taxon-name>Ufeus</tp:taxon-name></italic> male genitalia. <bold>15</bold> <italic><tp:taxon-name>Ufeus satyricus</tp:taxon-name></italic> <bold>16</bold> <italic><tp:taxon-name>Ufeus plicatus</tp:taxon-name></italic> <bold>17</bold> <italic><tp:taxon-name>Ufeus hulstii</tp:taxon-name></italic> <bold>18</bold> <italic><tp:taxon-name>Ufeus felsensteini</tp:taxon-name></italic> <bold>19</bold> <italic><tp:taxon-name>Ufeus faunus</tp:taxon-name></italic>.</p></caption><graphic xmlns:xlink="http://www.w3.org/1999/xlink" xlink:href="ZooKeys-264-193-g002.jpg" position="float" orientation="portrait" xlink:type="simple"/></fig></tp:treatment-sec><ref-list><ref id="B20"><mixed-citation xmlns:xlink="http://www.w3.org/1999/xlink" xlink:type="simple"><person-group><name name-style="western"><surname>Todd</surname><given-names>EL</given-names></name></person-group> (<year>1982</year>)<article-title> The noctuid type material of John B. Smith (Lepidoptera).</article-title><source>United States Department of Agriculture, Technical Bulletin </source><volume>1645</volume>: <fpage>1</fpage>-<lpage>228</lpage>.</mixed-citation></ref><ref id="B12"><mixed-citation xmlns:xlink="http://www.w3.org/1999/xlink" xlink:type="simple"><person-group><name name-style="western"><surname>Lafontaine</surname><given-names>JD</given-names></name><name name-style="western"><surname>Schmidt</surname><given-names>BC</given-names></name></person-group> (<year>2010</year>)<article-title> Annotated check list of the Noctuoidea (Insecta, Lepidoptera) of North America north of Mexico.</article-title><source>ZooKeys </source><volume>40</volume>: <fpage>1</fpage>-<lpage>239</lpage>. doi: <ext-link ext-link-type="uri" xlink:href="http://dx.doi.org/10.3897/zookeys.40.414" xlink:type="simple">10.3897/zookeys.40.414</ext-link></mixed-citation></ref><ref id="B4"><mixed-citation xmlns:xlink="http://www.w3.org/1999/xlink" xlink:type="simple"><person-group><name name-style="western"><surname>Franclemont</surname><given-names>JG</given-names></name><name name-style="western"><surname>Todd,</surname><given-names>EL</given-names></name></person-group> (<year>1983</year>)<article-title> Noctuidae</article-title>. In: <person-group><name name-style="western"><surname>Hodges</surname><given-names>RW</given-names></name><name name-style="western"><surname>Dominick</surname><given-names>T</given-names></name><name name-style="western"><surname>Davis</surname><given-names>DR</given-names></name><name name-style="western"><surname>Ferguson</surname><given-names>DC</given-names></name><name name-style="western"><surname>Franclemont</surname><given-names>JG</given-names></name><name name-style="western"><surname>Munroe</surname><given-names>EG</given-names></name><name name-style="western"><surname>Powell</surname><given-names>JA</given-names></name></person-group> (<role>Eds</role>) <source>Check List of the Lepidoptera of America North of Mexico.</source><publisher-name>E. W. Classey Ltd</publisher-name>, <publisher-loc>London and The Wedge Entomological Research Foundation Washington</publisher-loc>, <fpage>120</fpage>–<lpage>159</lpage>.</mixed-citation></ref><ref id="B16"><mixed-citation xmlns:xlink="http://www.w3.org/1999/xlink" xlink:type="simple"><person-group><name name-style="western"><surname>Poole</surname><given-names>RW</given-names></name></person-group> (<year>1989</year>)<source> Lepidopterorum Catalogus (New Series). Fascicle 118 Noctuidae, Parts 1–3.</source><publisher-name>EJ Brill</publisher-name>, <publisher-loc>New York</publisher-loc>, <lpage>1314</lpage> pp.</mixed-citation></ref><ref id="B13"><mixed-citation xmlns:xlink="http://www.w3.org/1999/xlink" xlink:type="simple"><person-group><name name-style="western"><surname>Lafontaine</surname><given-names>JD</given-names></name><name name-style="western"><surname>Schmidt</surname><given-names>BC</given-names></name></person-group> (<year>2011</year>)<article-title> Additions and corrections to the check list of the Noctuoidea (Insecta, Lepidoptera) of North America north of Mexico.</article-title> In: <person-group><name name-style="western"><surname>Schmidt</surname><given-names>BC</given-names></name><name name-style="western"><surname>Lafontaine</surname><given-names>JD</given-names></name></person-group> (<role>Eds</role>). <issue-title> Contributions to the systematics of New World macro-moths III.</issue-title><source>ZooKeys </source><volume>149</volume>: <fpage>145</fpage>–<lpage>161</lpage>.</mixed-citation></ref><ref id="B1"><mixed-citation xmlns:xlink="http://www.w3.org/1999/xlink" xlink:type="simple"><person-group><name name-style="western"><surname>Crumb</surname><given-names>SE</given-names></name></person-group> (<year>1956</year>)<article-title> The larvae of the Phalaenidae.</article-title><source>United States Department of Agriculture, Technical Bulletin </source><volume>1135</volume>: <fpage>1</fpage>-<lpage>356</lpage>.</mixed-citation></ref></ref-list></tp:taxon-treatment>
