# Supplementary material for: A revision of the genus Ufeus Grote with the description of a new species from Arizona (Lepidoptera, Noctuidae, Noctuinae, Xylenini, Ufeina)
Source: Zookeys. 2013 Feb 6;(264):193–207. doi: 10.3897/zookeys.264.3526 (PMC3668379; doi:10.3897/zookeys.264.3526)
Supplement: XML Treatment for Ufeus felsensteini [file zookeys.264.3526-treatment7.xml]

<!DOCTYPE tp:taxon-treatment
  PUBLIC "-//TaxonX//DTD Taxonomic Treatment Publishing DTD v0 20100105//EN" "tax-treatment-NSO.dtd">
<tp:taxon-treatment xmlns:tp="http://www.plazi.org/taxpub"><tp:treatment-meta><mixed-citation publication-type="journal"><person-group><name><surname>Lafontaine</surname><given-names>J. Donald</given-names></name><name><surname>Walsh</surname><given-names>J. Bruce</given-names></name></person-group><article-title>A revision of the genus 
                    <italic>Ufeus</italic> Grote with the description of a new species from Arizona (Lepidoptera, Noctuidae, Noctuinae, Xylenini, Ufeina)
                </article-title><source>Zookeys</source><day>6</day><month>2</month><year>2013</year><volume>2013</volume><issue>264</issue><fpage>193</fpage><lpage>207</lpage><pub-id pub-id-type="doi">10.3897/zookeys.264.3526</pub-id></mixed-citation></tp:treatment-meta><tp:nomenclature><tp:taxon-name>
                        <tp:taxon-name-part taxon-name-part-type="genus">Ufeus</tp:taxon-name-part>
                        <tp:taxon-name-part taxon-name-part-type="species">felsensteini</tp:taxon-name-part>
                    <object-id xmlns:xlink="http://www.w3.org/1999/xlink" xlink:type="simple">urn:lsid:zoobank.org:act:1BA7C2AE-95F3-4ECE-8579-FBCC525D6A32</object-id>
								<object-id xmlns:xlink="http://www.w3.org/1999/xlink" xlink:type="simple">http://species-id.net/wiki/Ufeus_felsensteini</object-id>
								</tp:taxon-name><tp:taxon-authority>Lafontaine &amp; Walsh</tp:taxon-authority><tp:taxon-status xmlns:xlink="http://www.w3.org/1999/xlink" xlink:type="simple">n. sp.</tp:taxon-status><xref ref-type="fig" rid="F1">Figs 11, 12</xref><xref ref-type="fig" rid="F2">18</xref><xref ref-type="fig" rid="F3">23</xref></tp:nomenclature><tp:treatment-sec sec-type="Type material"><title>Type material.</title><p><bold>Holotype</bold> ♂. Arizona, Pima Co., Santa Catalina Mts, Bear Wallow Road, 8000’, uv light trap, 18 May 2003, B. Walsh. CNC. <bold>Paratypes:</bold> 1 ♂, 3 ♀. Arizona, Pima Co., Santa Catalina Mts, Bear Wallow Road, 7800’, uv lights, pine forest, 21 May 2005, B. Walsh (1 ♂); USA, Arizona, Pima Co., Santa Catalina Mts, mile 5.5 Mt. Lemmon Hwy, 4400’, uv light trap, riparian/blue oak woodland, 16 Jan. 2005, B. Walsh (1 ♀); USA, Arizona, Pima Co., Santa Catalina Mts, Molino Canyon, 4,100’, mile 4.5 Mt Lemmon Hwy, uv light trap, riparian habitat, 1 Jan. 2012, B. Walsh (1 ♀); USA, Arizona, O. Bryant (1 ♀). Paratypes deposited in CNC, JBW.
                    </p></tp:treatment-sec><tp:treatment-sec sec-type="Etymology"><title>Etymology.</title><p>The species name is in honor of Professor Joseph Felsenstein, who pioneered modern statistical methods in the reconstruction of phylogenies.</p></tp:treatment-sec><tp:treatment-sec sec-type="Diagnosis"><title>Diagnosis.</title><p><italic><tp:taxon-name>Ufeus felsensteini</tp:taxon-name></italic>can be recognized by the reddish-brown forewing with the maculation obscure except for a prominent black dash from the wing base to the reniform spot, then continuing below the reniform spot to, or slightly past, the postmedial line, and by the translucent hindwing with a pearly-pinkish sheen. It is most closely related to <italic><tp:taxon-name>Ufeus hulstii</tp:taxon-name></italic>, both species having similar male and female genitalia, but in <italic><tp:taxon-name>Ufeus felsensteini</tp:taxon-name></italic> there is a cluster of long spike-like setae on the subbasal diverticulum of the vesica, not just on the two subapical diverticula as in <italic><tp:taxon-name>Ufeus hulstii</tp:taxon-name></italic>, and the uncus lacks the preapical dorsal lobe found in <italic><tp:taxon-name>Ufeus hulstii</tp:taxon-name></italic>. The female genitalia of <italic><tp:taxon-name>Ufeus felsensteini</tp:taxon-name></italic> have much more extensive rugose sclerotized banding than in other species, extending over the posterior part of the corpus bursae, appendix bursae, and anterior part of the ductus bursae.
                    </p></tp:treatment-sec><tp:treatment-sec sec-type="Description"><title>Description.</title><p><bold>Adults.</bold> Male and female similar in size, color, and maculation. Forewing length: 19–21 mm. <bold>Head –</bold> Male and female antennae with individual segments very slightly constricted between segments; minutely setose ventrally. Palpi and head mainly covered with reddish-brown scales, but with blackish-brown scales on frons and scattered blackish-brown scales on palpi. <bold>Thorax</bold> <bold>–</bold> Covered with reddish-brown scales; without tufting. <italic>Legs</italic>: Covered with pale reddish-brown scales with scattered dark-gray scales, especially on outer side of tibiae. Distal half of middle and hind tibia with 5–8 spiniform setae. Tarsi with three ventral rows of spiniform setae on basal half of basitarsus, increasing to four rows on apical half; 2<sup>nd</sup>–4<sup>th</sup> tarsi with four ventral rows of spiniform setae, five rows on 5<sup>th</sup> segment. <italic>Wings</italic>: Dorsal forewing reddish brown with maculation obscure except for slightly paler antemedial and postmedial lines, the former lined distally with black, and the latter slightly dentate and lined proximally <!--PageBreak-->with black; wing with an increasingly wide black streak extending from wing base to reniform spot, then continuing below reniform spot to, or slightly beyond, postmedial line; reniform and orbicular spots indicated by minute paler spots within dark forewing dash; terminal line concolorous with forewing, or with slight black wedge-shaped spots between veins. Fringe slightly checkered, with dark intervenal spots continuing on to fringe. Hindwing translucent white with a slight pearly-pink sheen; slightly darker fuscous shading on discal spot, wing margin, and fringe. <bold>Male genitalia –</bold> Uncus dorso-ventrally flattened, gradually tapering from base to apex with heavily-sclerotized, downward projecting plate at apex with pointed tip. Valve abruptly tapered from base, then apical half parallel-sided with rounded apex; corona and digitus absent; sacculus extending almost to middle of valve; clasper in middle of valve beyond sacculus with base forked, extending to ventral margin of valve and dorsal margin of sacculus; distal to base of clasper slightly tapered, but expanded and spatulate apically. Aedeagus about 6 × as long as wide with ventral extension at apex; vesica cylindrical with three diverticula each with a cluster of long spine-like cornuti, one subbasally with longest, stoutest cornuti, one preapically on outside with shorter, thinner cornuti, and one on inner side at apex with shortest, thinnest cornuti. <bold>Female genitalia –</bold> Corpus bursae bilobed, shaped like <xref ref-type="fig" rid="F1">Figure 8</xref>, anterior lobe membranous, rounded; posterior lobe with diverticulum to right, and posterior extension leading to ductus bursae rugose, covered with twisted sclerotized bands. Ductus bursae about 0.15 × as long as corpus bursae with slightly tapered sclerotized plate in posterior half of ductus.
                    </p></tp:treatment-sec><tp:treatment-sec sec-type="Distribution"><title>Distribution and biology.</title><p><italic><tp:taxon-name>Ufeus felsensteini</tp:taxon-name></italic> is known only from the Santa Catalina Mountains of southeastern Arizona. The life history probably is similar to those of the other species of <italic><tp:taxon-name>Ufeus</tp:taxon-name></italic> with larvae associated with large cottonwoods; adults emerge in the spring and overwinter, mainly flying during the winter months.
                    </p></tp:treatment-sec><tp:treatment-sec><!--Section generated to contain objects referenced in tp:taxon-treatment.--><fig id="F1" position="float" orientation="portrait"><label>Figures 1–14.</label><caption><p><italic><tp:taxon-name>Ufeus</tp:taxon-name></italic> adults <bold>1</bold> <italic><tp:taxon-name>Ufeus satyricus satyricus</tp:taxon-name></italic> ♂, New Brunswick, Fredericton <bold>2</bold> <italic><tp:taxon-name>Ufeus satyricus satyricus</tp:taxon-name></italic> ♀, New Brunswick, Fredericton <bold>3</bold> <italic><tp:taxon-name>Ufeus satyricus sagittarius</tp:taxon-name></italic> ♂, California, San Diego Co., Laguna Mts <bold>4</bold> <italic><tp:taxon-name>Ufeus satyricus sagittarius</tp:taxon-name></italic> ♀, California, Plumas Co., Johnsville <bold>5</bold> <italic><tp:taxon-name>Ufeus satyricus sagittarius</tp:taxon-name></italic> ♂, Arizona, Santa Cruz Co., Patagonia Mts <bold>6</bold> <italic><tp:taxon-name>Ufeus satyricus sagittarius</tp:taxon-name></italic> ♀, Montana, Bozeman <bold>7</bold> <italic><tp:taxon-name>Ufeus plicatus</tp:taxon-name></italic> ♂, Nebraska, Omaha <bold>8</bold> <italic><tp:taxon-name>Ufeus plicatus</tp:taxon-name></italic> ♀, Quebec, Laval <bold>9</bold> <italic><tp:taxon-name>Ufeus hulstii</tp:taxon-name></italic> ♂, British Columbia, Watch Peak, <named-content xmlns:xlink="http://www.w3.org/1999/xlink" content-type="dwc:verbatimCoordinates" xlink:type="simple">50°29'N, 116°18'W</named-content> <bold>10</bold> <italic><tp:taxon-name>Ufeus hulstii</tp:taxon-name></italic> ♀, British Columbia, Gott Peak, <named-content xmlns:xlink="http://www.w3.org/1999/xlink" content-type="dwc:verbatimCoordinates" xlink:type="simple">50°21'N, 122°08'W</named-content> <bold>11</bold> <italic><tp:taxon-name>Ufeus felsensteini</tp:taxon-name></italic> holotype ♂, Arizona, Pima Co., Santa Catalina Mts <bold>12</bold> <italic><tp:taxon-name>Ufeus felsensteini</tp:taxon-name></italic> paratype ♀, Arizona, Pima Co., Santa Catalina Mts <bold>13</bold> <italic><tp:taxon-name>Ufeus faunus</tp:taxon-name></italic> holotype ♂, New Mexico <bold>14</bold> <italic><tp:taxon-name>Ufeus faunus</tp:taxon-name></italic> ♀, California, Mojave Desert near Llano.</p></caption><graphic xmlns:xlink="http://www.w3.org/1999/xlink" xlink:href="ZooKeys-264-193-g001.jpg" position="float" orientation="portrait" xlink:type="simple"/></fig><fig id="F2" position="float" orientation="portrait"><label>Figures 15–19.</label><caption><p><italic><tp:taxon-name>Ufeus</tp:taxon-name></italic> male genitalia. <bold>15</bold> <italic><tp:taxon-name>Ufeus satyricus</tp:taxon-name></italic> <bold>16</bold> <italic><tp:taxon-name>Ufeus plicatus</tp:taxon-name></italic> <bold>17</bold> <italic><tp:taxon-name>Ufeus hulstii</tp:taxon-name></italic> <bold>18</bold> <italic><tp:taxon-name>Ufeus felsensteini</tp:taxon-name></italic> <bold>19</bold> <italic><tp:taxon-name>Ufeus faunus</tp:taxon-name></italic>.</p></caption><graphic xmlns:xlink="http://www.w3.org/1999/xlink" xlink:href="ZooKeys-264-193-g002.jpg" position="float" orientation="portrait" xlink:type="simple"/></fig><fig id="F3" position="float" orientation="portrait"><label>Figures 20–24.</label><caption><p><italic><tp:taxon-name>Ufeus</tp:taxon-name></italic> female genitalia. <bold>20</bold> <italic><tp:taxon-name>Ufeus satyricus</tp:taxon-name></italic> <bold>21</bold> <italic><tp:taxon-name>Ufeus plicatus</tp:taxon-name></italic> <bold>22</bold> <italic><tp:taxon-name>Ufeus hulstii</tp:taxon-name></italic> <bold>23</bold> <italic><tp:taxon-name>Ufeus felsensteini</tp:taxon-name></italic> <bold>24</bold> <italic><tp:taxon-name>Ufeus faunus</tp:taxon-name></italic>.</p></caption><graphic xmlns:xlink="http://www.w3.org/1999/xlink" xlink:href="ZooKeys-264-193-g003.jpg" position="float" orientation="portrait" xlink:type="simple"/></fig></tp:treatment-sec></tp:taxon-treatment>
