# Supplementary material for: A revision of the genus Ufeus Grote with the description of a new species from Arizona (Lepidoptera, Noctuidae, Noctuinae, Xylenini, Ufeina)
Source: Zookeys. 2013 Feb 6;(264):193–207. doi: 10.3897/zookeys.264.3526 (PMC3668379; doi:10.3897/zookeys.264.3526)
Supplement: XML Treatment for Ufeus faunus [file zookeys.264.3526-treatment8.xml]

<!DOCTYPE tp:taxon-treatment
  PUBLIC "-//TaxonX//DTD Taxonomic Treatment Publishing DTD v0 20100105//EN" "tax-treatment-NSO.dtd">
<tp:taxon-treatment xmlns:tp="http://www.plazi.org/taxpub"><tp:treatment-meta><mixed-citation publication-type="journal"><person-group><name><surname>Lafontaine</surname><given-names>J. Donald</given-names></name><name><surname>Walsh</surname><given-names>J. Bruce</given-names></name></person-group><article-title>A revision of the genus 
                    <italic>Ufeus</italic> Grote with the description of a new species from Arizona (Lepidoptera, Noctuidae, Noctuinae, Xylenini, Ufeina)
                </article-title><source>Zookeys</source><day>6</day><month>2</month><year>2013</year><volume>2013</volume><issue>264</issue><fpage>193</fpage><lpage>207</lpage><pub-id pub-id-type="doi">10.3897/zookeys.264.3526</pub-id></mixed-citation></tp:treatment-meta><tp:nomenclature><tp:taxon-name>
                        <tp:taxon-name-part taxon-name-part-type="genus">Ufeus</tp:taxon-name-part>
                        <tp:taxon-name-part taxon-name-part-type="species">faunus</tp:taxon-name-part>
                    <object-id xmlns:xlink="http://www.w3.org/1999/xlink" xlink:type="simple">http://species-id.net/wiki/Ufeus_faunus</object-id>
								</tp:taxon-name><tp:taxon-authority>Strecker, 1898</tp:taxon-authority><xref ref-type="fig" rid="F1">Figs 13, 14</xref><xref ref-type="fig" rid="F2">19</xref><xref ref-type="fig" rid="F3">24</xref><tp:nomenclature-citation-list><tp:nomenclature-citation><tp:taxon-name>Ufeus faunus</tp:taxon-name><comment> Strecker, 1898: 9.</comment></tp:nomenclature-citation></tp:nomenclature-citation-list></tp:nomenclature><tp:treatment-sec sec-type="Type material"><title>Type material.</title><p><bold>Holotype</bold> ♂. New Mexico, USA, FMNH.
                    </p></tp:treatment-sec><tp:treatment-sec sec-type="Other material examined and distribution"><title>Other material examined and distribution.</title><p><bold>USA</bold>: Arizona, California.
                    </p></tp:treatment-sec><tp:treatment-sec sec-type="Diagnosis"><title>Diagnosis.</title><p><italic><tp:taxon-name>Ufeus faunus</tp:taxon-name></italic> is the smallest and palest species in the genus. Forewing length is 15–17 mm in males and 17–19 mm in females. Both sexes have pale buffy-brown forewings with black defining a zigzagged antemedial line and a toothed postmedial line with dark shading and streaks in the outer half of the terminal area. In females usually there is a thin dark streak extending from the reniform spot to the postmedial line and, in extreme forms, from the antemedial line into the subterminal area. In both sexes the hindwing is translucent white with some buffy-brown shading on the terminal line. The <bold>male genitalia</bold> of <italic><tp:taxon-name>Ufeus faunus</tp:taxon-name></italic> differ from those of <italic><tp:taxon-name>Ufeus plicatus</tp:taxon-name></italic> <!--PageBreak-->and <italic><tp:taxon-name>Ufeus hulstii</tp:taxon-name></italic> in that the apex of the valve is truncated, not rounded, the apex of the clasper is notched, not rounded, and the vesica is globular, not elongated, with a dense patch of short sclerotized preapical cornuti on the right and a patch of longer cornuti at the apex. In the <bold>female genitalia</bold> the corpus bursae is gourd-shaped with a rounded membranous anterior part, and a long, narrow, almost neck-like posterior part with the surface rugose and sclerotized and the ductus seminalis arising dorsally at the posterior end. The ductus bursae is short, only 0.15 × as long as the two parts of the corpus bursae and almost entirely sclerotized. As in other members of the <italic><tp:taxon-name>Ufeus plicatus</tp:taxon-name></italic> group, the ovipositor telescopes.
                    </p></tp:treatment-sec><tp:treatment-sec sec-type="Distribution"><title>Distribution and biology.</title><p><italic><tp:taxon-name>Ufeus faunus</tp:taxon-name></italic> is known only from southwestern United States in a band extending from southwestern California to southern New Mexico. <xref ref-type="bibr" rid="B1">Crumb 1956</xref> reports finding larvae under bark strips of cottonwood and willow near Superior, Arizona, in late March, with adults emerging in early May.
                    </p></tp:treatment-sec><tp:treatment-sec><!--Section generated to contain objects referenced in tp:taxon-treatment.--><fig id="F1" position="float" orientation="portrait"><label>Figures 1–14.</label><caption><p><italic><tp:taxon-name>Ufeus</tp:taxon-name></italic> adults <bold>1</bold> <italic><tp:taxon-name>Ufeus satyricus satyricus</tp:taxon-name></italic> ♂, New Brunswick, Fredericton <bold>2</bold> <italic><tp:taxon-name>Ufeus satyricus satyricus</tp:taxon-name></italic> ♀, New Brunswick, Fredericton <bold>3</bold> <italic><tp:taxon-name>Ufeus satyricus sagittarius</tp:taxon-name></italic> ♂, California, San Diego Co., Laguna Mts <bold>4</bold> <italic><tp:taxon-name>Ufeus satyricus sagittarius</tp:taxon-name></italic> ♀, California, Plumas Co., Johnsville <bold>5</bold> <italic><tp:taxon-name>Ufeus satyricus sagittarius</tp:taxon-name></italic> ♂, Arizona, Santa Cruz Co., Patagonia Mts <bold>6</bold> <italic><tp:taxon-name>Ufeus satyricus sagittarius</tp:taxon-name></italic> ♀, Montana, Bozeman <bold>7</bold> <italic><tp:taxon-name>Ufeus plicatus</tp:taxon-name></italic> ♂, Nebraska, Omaha <bold>8</bold> <italic><tp:taxon-name>Ufeus plicatus</tp:taxon-name></italic> ♀, Quebec, Laval <bold>9</bold> <italic><tp:taxon-name>Ufeus hulstii</tp:taxon-name></italic> ♂, British Columbia, Watch Peak, <named-content xmlns:xlink="http://www.w3.org/1999/xlink" content-type="dwc:verbatimCoordinates" xlink:type="simple">50°29'N, 116°18'W</named-content> <bold>10</bold> <italic><tp:taxon-name>Ufeus hulstii</tp:taxon-name></italic> ♀, British Columbia, Gott Peak, <named-content xmlns:xlink="http://www.w3.org/1999/xlink" content-type="dwc:verbatimCoordinates" xlink:type="simple">50°21'N, 122°08'W</named-content> <bold>11</bold> <italic><tp:taxon-name>Ufeus felsensteini</tp:taxon-name></italic> holotype ♂, Arizona, Pima Co., Santa Catalina Mts <bold>12</bold> <italic><tp:taxon-name>Ufeus felsensteini</tp:taxon-name></italic> paratype ♀, Arizona, Pima Co., Santa Catalina Mts <bold>13</bold> <italic><tp:taxon-name>Ufeus faunus</tp:taxon-name></italic> holotype ♂, New Mexico <bold>14</bold> <italic><tp:taxon-name>Ufeus faunus</tp:taxon-name></italic> ♀, California, Mojave Desert near Llano.</p></caption><graphic xmlns:xlink="http://www.w3.org/1999/xlink" xlink:href="ZooKeys-264-193-g001.jpg" position="float" orientation="portrait" xlink:type="simple"/></fig><fig id="F2" position="float" orientation="portrait"><label>Figures 15–19.</label><caption><p><italic><tp:taxon-name>Ufeus</tp:taxon-name></italic> male genitalia. <bold>15</bold> <italic><tp:taxon-name>Ufeus satyricus</tp:taxon-name></italic> <bold>16</bold> <italic><tp:taxon-name>Ufeus plicatus</tp:taxon-name></italic> <bold>17</bold> <italic><tp:taxon-name>Ufeus hulstii</tp:taxon-name></italic> <bold>18</bold> <italic><tp:taxon-name>Ufeus felsensteini</tp:taxon-name></italic> <bold>19</bold> <italic><tp:taxon-name>Ufeus faunus</tp:taxon-name></italic>.</p></caption><graphic xmlns:xlink="http://www.w3.org/1999/xlink" xlink:href="ZooKeys-264-193-g002.jpg" position="float" orientation="portrait" xlink:type="simple"/></fig><fig id="F3" position="float" orientation="portrait"><label>Figures 20–24.</label><caption><p><italic><tp:taxon-name>Ufeus</tp:taxon-name></italic> female genitalia. <bold>20</bold> <italic><tp:taxon-name>Ufeus satyricus</tp:taxon-name></italic> <bold>21</bold> <italic><tp:taxon-name>Ufeus plicatus</tp:taxon-name></italic> <bold>22</bold> <italic><tp:taxon-name>Ufeus hulstii</tp:taxon-name></italic> <bold>23</bold> <italic><tp:taxon-name>Ufeus felsensteini</tp:taxon-name></italic> <bold>24</bold> <italic><tp:taxon-name>Ufeus faunus</tp:taxon-name></italic>.</p></caption><graphic xmlns:xlink="http://www.w3.org/1999/xlink" xlink:href="ZooKeys-264-193-g003.jpg" position="float" orientation="portrait" xlink:type="simple"/></fig></tp:treatment-sec><ref-list><ref id="B1"><mixed-citation xmlns:xlink="http://www.w3.org/1999/xlink" xlink:type="simple"><person-group><name name-style="western"><surname>Crumb</surname><given-names>SE</given-names></name></person-group> (<year>1956</year>)<article-title> The larvae of the Phalaenidae.</article-title><source>United States Department of Agriculture, Technical Bulletin </source><volume>1135</volume>: <fpage>1</fpage>-<lpage>356</lpage>.</mixed-citation></ref></ref-list></tp:taxon-treatment>
